# Supplementary material for: A study of bacteria producing carbonic anhydrase enzyme for CaCO3 precipitation and soil biocementation
Source: Environ Sci Pollut Res Int. 2024 Jul 8;31(33):45818–33. doi: 10.1007/s11356-024-34077-0 (PMC11269399; doi:10.1007/s11356-024-34077-0)
Supplement: Supplementary file 1 — Supplementary file1 (TSV 21 kb) [file 11356_2024_34077_MOESM1_ESM.tsv]

assembly_id	label	label_source	taxid	num_SCG_hits	uniq_SCG_hits	perc_comp	perc_redund	num_SCG_hits_after_len_filt	in_final_tree	NCBI_domain	NCBI_phylum	NCBI_class	NCBI_order	NCBI_family	NCBI_genus	NCBI_species
GCA_003020795.1	GCA_003020795.1_Bacillus_pumilus_Ha06YP001	NCBI	1408	73	73	98.65	0.00	73	Yes	Bacteria	Bacillota	Bacilli	Bacillales	Bacillaceae	Bacillus	Bacillus pumilus
GCF_000008445.1	GCF_000008445.1_Bacillus_anthracis_Ames_Ancestor_A2084	NCBI	261594	74	70	100.00	5.41	70	Yes	Bacteria	Bacillota	Bacilli	Bacillales	Bacillaceae	Bacillus	Bacillus anthracis
GCF_000009045.1	GCF_000009045.1_Bacillus_subtilis_168	NCBI	224308	74	74	100.00	0.00	74	Yes	Bacteria	Bacillota	Bacilli	Bacillales	Bacillaceae	Bacillus	Bacillus subtilis
GCF_000009785.1	GCF_000009785.1_Geobacillus_kaustophilus_HTA426	NCBI	235909	74	74	100.00	0.00	74	Yes	Bacteria	Bacillota	Bacilli	Bacillales	Bacillaceae	Geobacillus	Geobacillus kaustophilus
GCF_000011245.1	GCF_000011245.1_Oceanobacillus_iheyensis_HTE831	NCBI	221109	74	74	100.00	0.00	74	Yes	Bacteria	Bacillota	Bacilli	Bacillales	Bacillaceae	Oceanobacillus	Oceanobacillus iheyensis
GCF_000019045.1	GCF_000019045.1_Anoxybacillus_flavithermus_WK1	NCBI	491915	74	73	100.00	1.35	73	Yes	Bacteria	Bacillota	Bacilli	Bacillales	Bacillaceae	Anoxybacillus	Anoxybacillus flavithermus
GCF_000093085.1	GCF_000093085.1_Salisediminibacterium_selenitireducens_MLS10	NCBI	439292	73	73	98.65	0.00	73	Yes	Bacteria	Bacillota	Bacilli	Bacillales	Bacillaceae	Salisediminibacterium	Salisediminibacterium selenitireducens
GCF_000177235.2	GCF_000177235.2_Evansella_cellulosilytica_DSM_2522	NCBI	649639	74	68	100.00	8.11	68	Yes	Bacteria	Bacillota	Bacilli	Bacillales	Bacillaceae	Evansella	Evansella cellulosilytica
GCF_000284515.1	GCF_000284515.1_Halobacillus_halophilus_type_strain_DSM_2266	NCBI	866895	74	73	100.00	1.35	73	Yes	Bacteria	Bacillota	Bacilli	Bacillales	Bacillaceae	Halobacillus	Halobacillus halophilus
GCF_000307165.1	GCF_000307165.1_Amphibacillus_xylanus_NBRC_15112	NCBI	698758	74	73	100.00	1.35	72	Yes	Bacteria	Bacillota	Bacilli	Bacillales	Bacillaceae	Amphibacillus	Amphibacillus xylanus
GCF_000473245.1	GCF_000473245.1_Bacillus_infantis_NRRL_B-14911	NCBI	1367477	73	72	98.65	1.35	72	Yes	Bacteria	Bacillota	Bacilli	Bacillales	Bacillaceae	Bacillus	Bacillus infantis
GCF_000600105.1	GCF_000600105.1_Lysinibacillus_varians_GY32	NCBI	1145276	74	73	100.00	1.35	73	Yes	Bacteria	Bacillota	Bacilli	Bacillales	Bacillaceae	Lysinibacillus	Lysinibacillus varians
GCF_000724775.3	GCF_000724775.3_Lysinibacillus_fusiformis_RB-21	NCBI	28031	74	73	100.00	1.35	73	Yes	Bacteria	Bacillota	Bacilli	Bacillales	Bacillaceae	Lysinibacillus	Lysinibacillus fusiformis
GCF_000725365.1	GCF_000725365.1_Terribacillus_goriensis_MP602	NCBI	386490	74	73	100.00	1.35	73	Yes	Bacteria	Bacillota	Bacilli	Bacillales	Bacillaceae	Terribacillus	Terribacillus goriensis
GCF_000769555.1	GCF_000769555.1_Bacillus_velezensis_JS25R	NCBI	492670	74	74	100.00	0.00	74	Yes	Bacteria	Bacillota	Bacilli	Bacillales	Bacillaceae	Bacillus	Bacillus velezensis
GCF_000832905.1	GCF_000832905.1_Weizmannia_coagulans_ATCC_7050	NCBI	1121088	74	74	100.00	0.00	73	Yes	Bacteria	Bacillota	Bacilli	Bacillales	Bacillaceae	Weizmannia	Weizmannia coagulans
GCF_001050115.1	GCF_001050115.1_Bacillus_smithii_DSM_4216	NCBI	1479	74	74	100.00	0.00	74	Yes	Bacteria	Bacillota	Bacilli	Bacillales	Bacillaceae	Bacillus	Bacillus smithii
GCF_001187595.1	GCF_001187595.1_Anoxybacillus_gonensis_G2	NCBI	198467	74	73	100.00	1.35	73	Yes	Bacteria	Bacillota	Bacilli	Bacillales	Bacillaceae	Anoxybacillus	Anoxybacillus gonensis
GCF_001191605.1	GCF_001191605.1_Bacillus_altitudinis_GR-8	NCBI	293387	74	74	100.00	0.00	74	Yes	Bacteria	Bacillota	Bacilli	Bacillales	Bacillaceae	Bacillus	Bacillus altitudinis
GCF_001307805.1	GCF_001307805.1_Lentibacillus_amyloliquefaciens_LAM0015	NCBI	1472767	73	73	98.65	0.00	73	Yes	Bacteria	Bacillota	Bacilli	Bacillales	Bacillaceae	Lentibacillus	Lentibacillus amyloliquefaciens
GCF_001629705.1	GCF_001629705.1_Fictibacillus_phosphorivorans_G25-29	NCBI	1221500	74	71	100.00	4.05	71	Yes	Bacteria	Bacillota	Bacilli	Bacillales	Bacillaceae	Fictibacillus	Fictibacillus phosphorivorans
GCF_001634285.1	GCF_001634285.1_Anoxybacillus_amylolyticus_DSM_15939	NCBI	294699	74	74	100.00	0.00	74	Yes	Bacteria	Bacillota	Bacilli	Bacillales	Bacillaceae	Anoxybacillus	Anoxybacillus amylolyticus
GCF_001685435.2	GCF_001685435.2_Salimicrobium_jeotgali_MJ3	NCBI	1230341	74	73	100.00	1.35	73	Yes	Bacteria	Bacillota	Bacilli	Bacillales	Bacillaceae	Salimicrobium	Salimicrobium jeotgali
GCF_001700985.1	GCF_001700985.1_Parageobacillus_thermoglucosidasius_Wild_Type	NCBI	1426	74	74	100.00	0.00	74	Yes	Bacteria	Bacillota	Bacilli	Bacillales	Bacillaceae	Parageobacillus	Parageobacillus thermoglucosidasius
GCF_001721685.1	GCF_001721685.1_Salisediminibacterium_beveridgei_MLTeJB	NCBI	632773	74	74	100.00	0.00	74	Yes	Bacteria	Bacillota	Bacilli	Bacillales	Bacillaceae	Salisediminibacterium	Salisediminibacterium beveridgei
GCF_001857925.1	GCF_001857925.1_Bacillus_xiamenensis_VV3	NCBI	1178537	74	74	100.00	0.00	74	Yes	Bacteria	Bacillota	Bacilli	Bacillales	Bacillaceae	Bacillus	Bacillus xiamenensis
GCF_001866075.3	GCF_001866075.3_Anaerobacillus_isosaccharinicus_NB2006	NCBI	1532552	73	72	98.65	1.35	72	Yes	Bacteria	Bacillota	Bacilli	Bacillales	Bacillaceae	Anaerobacillus	Anaerobacillus isosaccharinicus
GCF_001878675.1	GCF_001878675.1_Virgibacillus_halodenitrificans_PDB-F2	NCBI	1482	74	74	100.00	0.00	74	Yes	Bacteria	Bacillota	Bacilli	Bacillales	Bacillaceae	Virgibacillus	Virgibacillus halodenitrificans
GCF_001889165.1	GCF_001889165.1_Bacillus_weihaiensis_Alg07	NCBI	1547283	74	73	100.00	1.35	73	Yes	Bacteria	Bacillota	Bacilli	Bacillales	Bacillaceae	Bacillus	Bacillus weihaiensis
GCF_002072065.1	GCF_002072065.1_Geobacillus_thermodenitrificans_KCTC3902	NCBI	33940	74	74	100.00	0.00	74	Yes	Bacteria	Bacillota	Bacilli	Bacillales	Bacillaceae	Geobacillus	Geobacillus thermodenitrificans
GCF_002074095.1	GCF_002074095.1_Bacillus_licheniformis_SCDB_14	NCBI	1402	74	73	100.00	1.35	73	Yes	Bacteria	Bacillota	Bacilli	Bacillales	Bacillaceae	Bacillus	Bacillus licheniformis
GCF_002097535.1	GCF_002097535.1_Halobacillus_mangrovi_KTB_131	NCBI	402384	74	73	100.00	1.35	73	Yes	Bacteria	Bacillota	Bacilli	Bacillales	Bacillaceae	Halobacillus	Halobacillus mangrovi
GCF_002157855.1	GCF_002157855.1_Sutcliffiella_horikoshii_20a	NCBI	79883	74	73	100.00	1.35	73	Yes	Bacteria	Bacillota	Bacilli	Bacillales	Bacillaceae	Sutcliffiella	Sutcliffiella horikoshii
GCF_002216775.1	GCF_002216775.1_Virgibacillus_phasianinus_LM2416	NCBI	2017483	74	74	100.00	0.00	74	Yes	Bacteria	Bacillota	Bacilli	Bacillales	Bacillaceae	Virgibacillus	Virgibacillus phasianinus
GCF_002220285.1	GCF_002220285.1_Bacillus_cereus_FORC_047	NCBI	1396	74	70	100.00	5.41	70	Yes	Bacteria	Bacillota	Bacilli	Bacillales	Bacillaceae	Bacillus	Bacillus cereus
GCF_002224365.1	GCF_002224365.1_Virgibacillus_necropolis_LMG_19488	NCBI	163877	74	74	100.00	0.00	74	Yes	Bacteria	Bacillota	Bacilli	Bacillales	Bacillaceae	Virgibacillus	Virgibacillus necropolis
GCF_002243645.1	GCF_002243645.1_Peribacillus_simplex_DSM_1321	NCBI	1349754	74	72	100.00	2.70	72	Yes	Bacteria	Bacillota	Bacilli	Bacillales	Bacillaceae	Peribacillus	Peribacillus simplex
GCF_002243665.1	GCF_002243665.1_Geobacillus_thermocatenulatus_KCTC_3921	NCBI	33938	74	74	100.00	0.00	74	Yes	Bacteria	Bacillota	Bacilli	Bacillales	Bacillaceae	Geobacillus	Geobacillus thermocatenulatus
GCF_002250055.1	GCF_002250055.1_Sutcliffiella_cohnii_DSM_6307	NCBI	33932	74	71	100.00	4.05	70	Yes	Bacteria	Bacillota	Bacilli	Bacillales	Bacillaceae	Sutcliffiella	Sutcliffiella cohnii
GCF_002250945.2	GCF_002250945.2_Bacillus_cytotoxicus_CH_13	NCBI	580165	74	71	100.00	4.05	71	Yes	Bacteria	Bacillota	Bacilli	Bacillales	Bacillaceae	Bacillus	Bacillus cytotoxicus
GCF_002688605.1	GCF_002688605.1_Priestia_aryabhattai_K13	NCBI	412384	74	72	100.00	2.70	72	Yes	Bacteria	Bacillota	Bacilli	Bacillales	Bacillaceae	Priestia	Priestia aryabhattai
GCF_002849835.1	GCF_002849835.1_Virgibacillus_dokdonensis_21D	NCBI	302167	74	73	100.00	2.70	73	Yes	Bacteria	Bacillota	Bacilli	Bacillales	Bacillaceae	Virgibacillus	Virgibacillus dokdonensis
GCF_002993925.1	GCF_002993925.1_Bacillus_paralicheniformis_Bac84	NCBI	1648923	74	74	100.00	0.00	74	Yes	Bacteria	Bacillota	Bacilli	Bacillales	Bacillaceae	Bacillus	Bacillus paralicheniformis
GCF_003049605.2	GCF_003049605.2_Lysinibacillus_parviboronicapiens_VT1065	NCBI	436516	74	74	100.00	0.00	74	Yes	Bacteria	Bacillota	Bacilli	Bacillales	Bacillaceae	Lysinibacillus	Lysinibacillus parviboronicapiens
GCF_003268595.1	GCF_003268595.1_Paraliobacillus_zengyii_X-1125	NCBI	2213194	74	73	100.00	1.35	73	Yes	Bacteria	Bacillota	Bacilli	Bacillales	Bacillaceae	Paraliobacillus	Paraliobacillus zengyii
GCF_003336365.1	GCF_003336365.1_Salicibibacter_kimchii_NKC1-1	NCBI	2099786	74	73	100.00	1.35	73	Yes	Bacteria	Bacillota	Bacilli	Bacillales	Bacillaceae	Salicibibacter	Salicibibacter kimchii
GCF_003352005.1	GCF_003352005.1_Oceanobacillus_zhaokaii_160	NCBI	2052660	73	71	98.65	2.70	71	Yes	Bacteria	Bacillota	Bacilli	Bacillales	Bacillaceae	Oceanobacillus	Oceanobacillus zhaokaii
GCF_003410415.1	GCF_003410415.1_Peribacillus_butanolivorans_PHB-7a	NCBI	421767	74	73	100.00	1.35	73	Yes	Bacteria	Bacillota	Bacilli	Bacillales	Bacillaceae	Peribacillus	Peribacillus butanolivorans
GCF_003667885.1	GCF_003667885.1_Bacillus_vallismortis_Bac111	NCBI	72361	74	74	100.00	0.00	74	Yes	Bacteria	Bacillota	Bacilli	Bacillales	Bacillaceae	Bacillus	Bacillus vallismortis
GCF_004006435.1	GCF_004006435.1_Bacillus_halotolerans_ZB201702	NCBI	260554	74	74	100.00	0.00	74	Yes	Bacteria	Bacillota	Bacilli	Bacillales	Bacillaceae	Bacillus	Bacillus halotolerans
GCF_004103615.1	GCF_004103615.1_Bacillus_glycinifermentans_SRCM103574	NCBI	1664069	74	74	100.00	0.00	74	Yes	Bacteria	Bacillota	Bacilli	Bacillales	Bacillaceae	Bacillus	Bacillus glycinifermentans
GCF_004124315.2	GCF_004124315.2_Bacillus_cabrialesii_TE3	NCBI	2487276	74	74	100.00	0.00	74	Yes	Bacteria	Bacillota	Bacilli	Bacillales	Bacillaceae	Bacillus	Bacillus cabrialesii
GCF_005671335.1	GCF_005671335.1_Halalkalibacterium_halodurans	NCBI	86665	74	71	100.00	4.05	71	Yes	Bacteria	Bacillota	Bacilli	Bacillales	Bacillaceae	Halalkalibacterium (ex Joshi et al. 2022)	Halalkalibacterium halodurans
GCF_006094475.1	GCF_006094475.1_Bacillus_spizizenii_ATCC_6633	NCBI	703612	74	74	100.00	0.00	74	Yes	Bacteria	Bacillota	Bacilli	Bacillales	Bacillaceae	Bacillus	Bacillus spizizenii
GCF_006740705.1	GCF_006740705.1_Salicibibacter_halophilus_NKC3-5	NCBI	2502791	73	72	98.65	1.35	72	Yes	Bacteria	Bacillota	Bacilli	Bacillales	Bacillaceae	Salicibibacter	Salicibibacter halophilus
GCF_006965545.2	GCF_006965545.2_Paenalkalicoccus_suaedae_M4U3P1	NCBI	2592382	74	72	100.00	2.70	72	Yes	Bacteria	Bacillota	Bacilli	Bacillales	Bacillaceae	Paenalkalicoccus	Paenalkalicoccus suaedae
GCF_007301515.1	GCF_007301515.1_Radiobacillus_deserti_TKL69	NCBI	2594883	72	70	97.30	2.70	70	Yes	Bacteria	Bacillota	Bacilli	Bacillales	Bacillaceae	Radiobacillus	Radiobacillus deserti
GCF_007995155.1	GCF_007995155.1_Bacillus_dafuensis_FJAT-25496	NCBI	1742359	74	73	100.00	1.35	73	Yes	Bacteria	Bacillota	Bacilli	Bacillales	Bacillaceae	Bacillus	Bacillus dafuensis
GCF_008244765.1	GCF_008244765.1_Bacillus_safensis_PgKB20	NCBI	561879	74	74	100.00	0.00	74	Yes	Bacteria	Bacillota	Bacilli	Bacillales	Bacillaceae	Bacillus	Bacillus safensis
GCF_008807735.1	GCF_008807735.1_Bacillus_wiedmannii_SR52	NCBI	1890302	74	70	100.00	5.41	70	Yes	Bacteria	Bacillota	Bacilli	Bacillales	Bacillaceae	Bacillus	Bacillus wiedmannii
GCF_008973485.1	GCF_008973485.1_Psychrobacillus_glaciei_PB01	NCBI	2283160	74	73	100.00	1.35	73	Yes	Bacteria	Bacillota	Bacilli	Bacillales	Bacillaceae	Psychrobacillus	Psychrobacillus glaciei
GCF_009650095.1	GCF_009650095.1_Gracilibacillus_salitolerans_SCU50	NCBI	2663022	74	73	100.00	1.35	73	Yes	Bacteria	Bacillota	Bacilli	Bacillales	Bacillaceae	Gracilibacillus	Gracilibacillus salitolerans
GCF_009720625.1	GCF_009720625.1_Metabacillus_sediminilitoris_DSL-17	NCBI	2567941	74	73	100.00	1.35	73	Yes	Bacteria	Bacillota	Bacilli	Bacillales	Bacillaceae	Metabacillus	Metabacillus sediminilitoris
GCF_009739945.1	GCF_009739945.1_Bacillus_luti_FJ	NCBI	2026191	74	70	100.00	5.41	70	Yes	Bacteria	Bacillota	Bacilli	Bacillales	Bacillaceae	Bacillus	Bacillus luti
GCF_012225885.1	GCF_012225885.1_Bacillus_tequilensis_EA-CB0015	NCBI	227866	74	74	100.00	0.00	74	Yes	Bacteria	Bacillota	Bacilli	Bacillales	Bacillaceae	Bacillus	Bacillus tequilensis
GCF_012295505.1	GCF_012295505.1_Geobacillus_subterraneus_CPW16	NCBI	129338	74	74	100.00	0.00	74	Yes	Bacteria	Bacillota	Bacilli	Bacillales	Bacillaceae	Geobacillus	Geobacillus subterraneus
GCF_012648005.1	GCF_012648005.1_Bacillus_mojavensis_UCMB5075	NCBI	72360	74	74	100.00	0.00	74	Yes	Bacteria	Bacillota	Bacilli	Bacillales	Bacillaceae	Bacillus	Bacillus mojavensis
GCF_012955605.1	GCF_012955605.1_Bacillus_fonticola_CS13	NCBI	2728853	73	73	98.65	0.00	72	Yes	Bacteria	Bacillota	Bacilli	Bacillales	Bacillaceae	Bacillus	Bacillus fonticola
GCF_013267435.1	GCF_013267435.1_Niallia_circulans_FDAARGOS_783	NCBI	1397	74	70	100.00	5.41	70	Yes	Bacteria	Bacillota	Bacilli	Bacillales	Bacillaceae	Niallia	Niallia circulans
GCF_014042035.1	GCF_014042035.1_Bacillus_haynesii_P19	NCBI	1925021	74	74	100.00	0.00	74	Yes	Bacteria	Bacillota	Bacilli	Bacillales	Bacillaceae	Bacillus	Bacillus haynesii
GCF_015326725.1	GCF_015326725.1_Anoxybacillus_caldiproteolyticus_U458	NCBI	247480	74	73	100.00	1.35	73	Yes	Bacteria	Bacillota	Bacilli	Bacillales	Bacillaceae	Anoxybacillus	Anoxybacillus caldiproteolyticus
GCF_015482585.1	GCF_015482585.1_Mangrovibacillus_cuniculi_R1DC41	NCBI	2593652	74	72	100.00	2.70	72	Yes	Bacteria	Bacillota	Bacilli	Bacillales	Bacillaceae	Mangrovibacillus	Mangrovibacillus cuniculi
GCF_016495725.1	GCF_016495725.1_Salicibibacter_cibarius_NKC5-3	NCBI	2743000	74	72	100.00	2.70	71	Yes	Bacteria	Bacillota	Bacilli	Bacillales	Bacillaceae	Salicibibacter	Salicibibacter cibarius
GCF_016495865.1	GCF_016495865.1_Salicibibacter_cibi_NKC21-4	NCBI	2743001	73	72	98.65	1.35	72	Yes	Bacteria	Bacillota	Bacilli	Bacillales	Bacillaceae	Salicibibacter	Salicibibacter cibi
GCF_016605985.1	GCF_016605985.1_Bacillus_toyonensis_P18	NCBI	155322	74	70	100.00	5.41	70	Yes	Bacteria	Bacillota	Bacilli	Bacillales	Bacillaceae	Bacillus	Bacillus toyonensis
GCF_016638705.1	GCF_016638705.1_Lysinibacillus_agricola_FJAT-51161	NCBI	2590012	70	68	94.59	2.70	68	Yes	Bacteria	Bacillota	Bacilli	Bacillales	Bacillaceae	Lysinibacillus	Lysinibacillus agricola
GCF_016724865.1	GCF_016724865.1_Peribacillus_psychrosaccharolyticus_FDAARGOS_1161	NCBI	1407	74	73	100.00	1.35	73	Yes	Bacteria	Bacillota	Bacilli	Bacillales	Bacillaceae	Peribacillus	Peribacillus psychrosaccharolyticus
GCF_016772275.1	GCF_016772275.1_Heyndrickxia_vini_JCM_19841	NCBI	1476025	74	72	100.00	2.70	72	Yes	Bacteria	Bacillota	Bacilli	Bacillales	Bacillaceae	Heyndrickxia	Heyndrickxia vini
GCF_016939435.1	GCF_016939435.1_Parageobacillus_toebii_NEB718	NCBI	153151	74	74	100.00	0.00	74	Yes	Bacteria	Bacillota	Bacilli	Bacillales	Bacillaceae	Parageobacillus	Parageobacillus toebii
GCF_017792025.1	GCF_017792025.1_Sediminibacillus_dalangtanensis_DP4-553-S	NCBI	2729421	74	72	100.00	2.70	72	Yes	Bacteria	Bacillota	Bacilli	Bacillales	Bacillaceae	Sediminibacillus	Sediminibacillus dalangtanensis
GCF_018075365.1	GCF_018075365.1_Virgibacillus_pantothenticus_DSM_26	NCBI	1473	74	73	100.00	1.35	73	Yes	Bacteria	Bacillota	Bacilli	Bacillales	Bacillaceae	Virgibacillus	Virgibacillus pantothenticus
GCF_018141025.1	GCF_018141025.1_Bacillus_nitratireducens_BM02	NCBI	2026193	74	70	100.00	5.41	70	Yes	Bacteria	Bacillota	Bacilli	Bacillales	Bacillaceae	Bacillus	Bacillus nitratireducens
GCF_018582665.1	GCF_018582665.1_Cytobacillus_gottheilii_1839	NCBI	859144	73	72	98.65	1.35	72	Yes	Bacteria	Bacillota	Bacilli	Bacillales	Bacillaceae	Cytobacillus	Cytobacillus gottheilii
GCF_018739485.1	GCF_018739485.1_Bacillus_mycoides_BPN36_3	NCBI	1405	74	70	100.00	5.41	70	Yes	Bacteria	Bacillota	Bacilli	Bacillales	Bacillaceae	Bacillus	Bacillus mycoides
GCF_019272935.1	GCF_019272935.1_Parageobacillus_caldoxylosilyticus_ER4B	NCBI	81408	74	73	100.00	1.35	73	Yes	Bacteria	Bacillota	Bacilli	Bacillales	Bacillaceae	Parageobacillus	Parageobacillus caldoxylosilyticus
GCF_019396925.1	GCF_019396925.1_Bacillus_amyloliquefaciens_GKT04	NCBI	1390	74	74	100.00	0.00	74	Yes	Bacteria	Bacillota	Bacilli	Bacillales	Bacillaceae	Bacillus	Bacillus amyloliquefaciens
GCF_019856495.1	GCF_019856495.1_Caldalkalibacillus_thermarum_TA2.A1	NCBI	986075	74	73	100.00	1.35	72	Yes	Bacteria	Bacillota	Bacilli	Bacillales	Bacillaceae	Caldalkalibacillus	Caldalkalibacillus thermarum
GCF_019915265.1	GCF_019915265.1_Bacillus_aquiflavi_3H-10	NCBI	2672567	73	73	98.65	0.00	73	Yes	Bacteria	Bacillota	Bacilli	Bacillales	Bacillaceae	Bacillus	Bacillus aquiflavi
GCF_019933155.2	GCF_019933155.2_Metabacillus_dongyingensis_BY2G20	NCBI	2874282	74	71	100.00	4.05	71	Yes	Bacteria	Bacillota	Bacilli	Bacillales	Bacillaceae	Metabacillus	Metabacillus dongyingensis
GCF_020002245.1	GCF_020002245.1_Bacillus_badius_NBPM-293	NCBI	1455	74	73	100.00	1.35	73	Yes	Bacteria	Bacillota	Bacilli	Bacillales	Bacillaceae	Bacillus	Bacillus badius
GCF_020217405.1	GCF_020217405.1_Lysinibacillus_capsici_anQ-h6	NCBI	2115968	74	72	100.00	2.70	72	Yes	Bacteria	Bacillota	Bacilli	Bacillales	Bacillaceae	Lysinibacillus	Lysinibacillus capsici
GCF_020519665.1	GCF_020519665.1_Bacillus_shivajii_JCM_32183	NCBI	1983719	74	72	100.00	2.70	71	Yes	Bacteria	Bacillota	Bacilli	Bacillales	Bacillaceae	Bacillus	Bacillus shivajii
GCF_020861345.1	GCF_020861345.1_Bacillus_pacificus_anQ-h4	NCBI	2026187	74	70	100.00	5.41	70	Yes	Bacteria	Bacillota	Bacilli	Bacillales	Bacillaceae	Bacillus	Bacillus pacificus
GCF_020923495.1	GCF_020923495.1_Anoxybacillus_sediminis_PCH_117	NCBI	2613334	73	73	98.65	0.00	73	Yes	Bacteria	Bacillota	Bacilli	Bacillales	Bacillaceae	Anoxybacillus	Anoxybacillus sediminis
GCF_021049245.1	GCF_021049245.1_Radiobacillus_kanasensis_80	NCBI	2844358	74	72	100.00	2.70	72	Yes	Bacteria	Bacillota	Bacilli	Bacillales	Bacillaceae	Radiobacillus	Radiobacillus kanasensis
GCF_021390075.1	GCF_021390075.1_Cytobacillus_spongiae_CY-G	NCBI	2901381	74	71	100.00	4.05	71	Yes	Bacteria	Bacillota	Bacilli	Bacillales	Bacillaceae	Cytobacillus	Cytobacillus spongiae
GCF_022394675.1	GCF_022394675.1_Peribacillus_frigoritolerans_JHS1	NCBI	450367	74	72	100.00	2.70	72	Yes	Bacteria	Bacillota	Bacilli	Bacillales	Bacillaceae	Peribacillus	Peribacillus frigoritolerans
GCF_023238245.1	GCF_023238245.1_Bacillus_rugosus_A78.1	NCBI	2715209	74	74	100.00	0.00	74	Yes	Bacteria	Bacillota	Bacilli	Bacillales	Bacillaceae	Bacillus	Bacillus rugosus
GCF_023238325.1	GCF_023238325.1_Bacillus_inaquosorum_A65.1	NCBI	483913	74	74	100.00	0.00	74	Yes	Bacteria	Bacillota	Bacilli	Bacillales	Bacillaceae	Bacillus	Bacillus inaquosorum
GCF_023516215.1	GCF_023516215.1_Cytobacillus_pseudoceanisediminis_BNO1	NCBI	3051614	69	67	93.24	2.70	67	Yes	Bacteria	Bacillota	Bacilli	Bacillales	Bacillaceae	Cytobacillus	Cytobacillus pseudoceanisediminis
GCF_023823875.1	GCF_023823875.1_Cytobacillus_solani_F27	NCBI	1637975	74	73	100.00	1.35	73	Yes	Bacteria	Bacillota	Bacilli	Bacillales	Bacillaceae	Cytobacillus	Cytobacillus solani
GCF_024296885.1	GCF_024296885.1_Bacillus_paranthracis_Bt_C4	NCBI	2026186	74	70	100.00	5.41	70	Yes	Bacteria	Bacillota	Bacilli	Bacillales	Bacillaceae	Bacillus	Bacillus paranthracis
GCF_026013645.1	GCF_026013645.1_Virgibacillus_natechei_DSM_25609	NCBI	1216297	74	73	100.00	1.35	73	Yes	Bacteria	Bacillota	Bacilli	Bacillales	Bacillaceae	Virgibacillus	Virgibacillus natechei
GCF_026547205.1	GCF_026547205.1_Fervidibacillus_halotolerans_MEBiC13594	NCBI	2980027	73	73	98.65	0.00	73	Yes	Bacteria	Bacillota	Bacilli	Bacillales	Bacillaceae	Fervidibacillus	Fervidibacillus halotolerans
GCF_026547225.1	GCF_026547225.1_Fervidibacillus_albus_MEBiC13591	NCBI	2980026	73	73	98.65	0.00	73	Yes	Bacteria	Bacillota	Bacilli	Bacillales	Bacillaceae	Fervidibacillus	Fervidibacillus albus
GCF_027186265.1	GCF_027186265.1_Lentibacillus_sp_ZS110521_ZS110521	NCBI	2911514	73	73	98.65	0.00	73	Yes	Bacteria	Bacillota	Bacilli	Bacillales	Bacillaceae	Lentibacillus	Lentibacillus sp. ZS110521
GCF_028735875.1	GCF_028735875.1_Shouchella_hunanensis_DSM_23008	NCBI	766894	74	71	100.00	4.05	71	Yes	Bacteria	Bacillota	Bacilli	Bacillales	Bacillaceae	Shouchella	Shouchella hunanensis
GCF_028743495.1	GCF_028743495.1_Allobacillus_halotolerans_BCRC_17939	NCBI	570278	74	74	100.00	0.00	74	Yes	Bacteria	Bacillota	Bacilli	Bacillales	Bacillaceae	Allobacillus	Allobacillus halotolerans
GCF_029094545.1	GCF_029094545.1_Alkalihalophilus_pseudofirmus_DSM_8715	NCBI	79885	74	73	100.00	2.70	73	Yes	Bacteria	Bacillota	Bacilli	Bacillales	Bacillaceae	Alkalihalophilus	Alkalihalophilus pseudofirmus
GCF_029714185.1	GCF_029714185.1_Halobacillus_naozhouensis_KCTC_13234	NCBI	554880	74	73	100.00	1.35	73	Yes	Bacteria	Bacillota	Bacilli	Bacillales	Bacillaceae	Halobacillus	Halobacillus naozhouensis
GCF_029958885.1	GCF_029958885.1_Bacillus_stercoris_BS21	NCBI	2054641	74	74	100.00	0.00	74	Yes	Bacteria	Bacillota	Bacilli	Bacillales	Bacillaceae	Bacillus	Bacillus stercoris
GCF_030123245.1	GCF_030123245.1_Lysinibacillus_pakistanensis_LY1	NCBI	759811	74	71	100.00	4.05	71	Yes	Bacteria	Bacillota	Bacilli	Bacillales	Bacillaceae	Lysinibacillus	Lysinibacillus pakistanensis
GCF_030285945.1	GCF_030285945.1_Bacillus_arachidis_YX15	NCBI	2819290	74	70	100.00	5.41	70	Yes	Bacteria	Bacillota	Bacilli	Bacillales	Bacillaceae	Bacillus	Bacillus arachidis
GCF_030292135.1	GCF_030292135.1_Bacillus_albus_SXL388	NCBI	2026189	74	70	100.00	5.41	70	Yes	Bacteria	Bacillota	Bacilli	Bacillales	Bacillaceae	Bacillus	Bacillus albus
GCF_030414215.1	GCF_030414215.1_Geobacillus_zalihae_JS1-2	NCBI	213419	74	74	100.00	0.00	74	Yes	Bacteria	Bacillota	Bacilli	Bacillales	Bacillaceae	Geobacillus	Geobacillus zalihae
GCF_900478165.1	GCF_900478165.1_Lederbergia_lenta_NCTC4824	NCBI	1467	73	72	98.65	1.35	72	Yes	Bacteria	Bacillota	Bacilli	Bacillales	Bacillaceae	Lederbergia	Lederbergia lenta
U_1_contig	U_1_contig	input	NA	73	72	98.65	1.35	72	Yes
U_21R_contig	U_21R_contig	input	NA	73	73	98.65	0.00	73	Yes
U_26R_contig	U_26R_contig	input	NA	74	70	100.00	5.41	70	Yes
